# Supplementary material for: External validation of the Electronic Screening Index of Frailty (e-SIF) in a population of 1.4 million inhabitants aged 65 years and older
Source: Eur J Public Health. 2026 Feb 16;36(2):ckag025. doi: 10.1093/eurpub/ckag025 (PMC13168815; doi:10.1093/eurpub/ckag025)
Supplement: ckag025_Supplementary_Data [file ckag025_supplementary_data.zip]

Archive with 2 entries (2 files):
- ejph-2025-11-om-0986-File007.docx
- ejph-2025-11-om-0986-File006.docx
